# Supplementary material for: Physiological, Immune Response, Antioxidant Capacity and Lipid Metabolism Changes in Grazing Sheep during the Cold Season
Source: Animals (Basel). 2022 Sep 7;12(18):2332. doi: 10.3390/ani12182332 (PMC9495172; doi:10.3390/ani12182332)
Supplement: Supplementary file 1 [file animals-12-02332-s001.zip]

Archive with 1 entries (1 files):
- animals-1886878-supplementary.pdf
